# Supplementary material for: Preparation of 3D Nd2O3-NiSe-Modified Nitrogen-Doped Carbon and Its Electrocatalytic Oxidation of Methanol and Urea
Source: Nanomaterials (Basel). 2023 Feb 22;13(5):814. doi: 10.3390/nano13050814 (PMC10005539; doi:10.3390/nano13050814)
Supplement: Supplementary file 1 [file nanomaterials-13-00814-s001.zip]

Archive with 1 entries (1 files):
- nanomaterials-2200371-supplementary.pdf
